# Supplementary material for: Development of Palladium and Platinum Decorated Granulated Carbon Nanocomposites for Catalytic Chlorate Elimination
Source: Int J Mol Sci. 2022 Sep 10;23(18):10514. doi: 10.3390/ijms231810514 (PMC9500763; doi:10.3390/ijms231810514)
Supplement: Supplementary file 1 [file ijms-23-10514-s001.zip]

Archive with 1 entries (1 files):
- ijms-1911705-supplementary.pdf
